# Supplementary material for: Effects of Lacticaseibacillus paracasei Strain Shirota on Daytime Performance in Healthy Office Workers: A Double-Blind, Randomized, Crossover, Placebo-Controlled Trial
Source: Nutrients. 2023 Dec 15;15(24):5119. doi: 10.3390/nu15245119 (PMC10745872; doi:10.3390/nu15245119)
Supplement: Supplementary file 1 [file nutrients-15-05119-s001.zip]

Archive with 1 entries (1 files):
- nutrients-2720003-supplementary.pdf
